# Supplementary material for: Early circulating tumor DNA changes predict outcomes in head and neck cancer patients under re‐radiotherapy
Source: Int J Cancer. 2024 Aug 30;156(4):853–64. doi: 10.1002/ijc.35152 (PMC11661516; doi:10.1002/ijc.35152)
Supplement: Supplementary file 2 — DATA S2: [file IJC-156-853-s002.xlsx]

## Sheet: Supplementary Tab. 1
Supplementary Tab. 1: Demograhic and clinical information per patient.
Patient ID	Type	Department/ Publication	Gender	Age at start of re-radiotherapy	Primary tumor localization	Histology	TNM stage			Histologic p16 expression	EBV in nasopharyngeal carcinoma	Karnofsky performance score (%)	Smoking		Re-radiotherapy regimen	Gross tumour volume (ccm)	Progression-free survival (months)	1st disease progression localization	2nd disease progression localization	Salvage therapy				Overall survival (months)	Deceased at the end of follow-up
							T	N	M				status	pack years						surgery	CTx	IO	CTx-IO
P001	HNC	Radiation oncology, University Hospital HD	female	54	Oral cavity	SCC	4	0	0	NA	NA	70	none-smoker	0	CIRT	48.73	7.83607	local	NA	no	no	Bevacizumab	no	8.7541	yes
P002	HNC	Radiation oncology, University Hospital HD	male	57	Nasopharynx	SCC	2	0	0	NA	unknown	90	current	17.5	CIRT	12.12	9.21311	local	NA	no	no	Pembrolizumab	no	13.5082	yes
P003	HNC	Radiation oncology, University Hospital HD	male	61	Hypopharynx	SCC	4	0	0	NA	NA	90	former	80	CIRT	37.74	3.63934	local	local	yes	no	no	no	18.7869	yes
P004	HNC	Radiation oncology, University Hospital HD	female	72	Sinuses	SCC	4	0	0	NA	NA	80	current	<10	VMAT	95.69	3.14754	local	local, lymph node	no	no	Nivolumab	no	9.80328	yes
P006	HNC	Radiation oncology, University Hospital HD	male	71	Oropharynx	SCC	4	0	0	negative	NA	80	current	30	VMAT	30.88	0.983607	lung metastasis	lymph node	no	no	Cetuximab mono / Nivolumab	Cetuximab + Docetaxel	35.541	yes
P007	HNC	Radiation oncology, University Hospital HD	male	54	Nasopharynx	SCC	1	2	0	NA	negative	80	current	15	VMAT	10.38	4.42623	liver metastasis	lymph node, distant metastasis	no	no	no	Carboplatin + 5-FU + Pembrolizumab / Cetuximab + Docetaxel	13.4754	yes
P008	HNC	Radiation oncology, University Hospital HD	male	54	Sinuses	AC	3	0	0	NA	NA	90	none-smoker	0	CIRT	20.92	2.32787	local (out-of-field)	lymph node, distant metastasis	yes	unknown agent	no	no	15.6721	yes
P009	HNC	Radiation oncology, University Hospital HD	female	52	Skull base	AC	4	0	0	NA	NA	80	current	≥10	VMAT	4.23	7.14754	local (out-of-field)	NA	no	CAP	no	no	23.5082	yes
P010	HNC	Radiation oncology, University Hospital HD	male	49	Nasopharynx	SCC	4	0	0	NA	positive	80	none-smoker	0	VMAT	12.58	7.5082	local, lymph node	NA	no	Carboplatin	Nivolumab	no	8.29508	no
P011	HNC	Radiation oncology, University Hospital HD	male	65	Nasal cavity	SCC	3	0	0	NA	NA	80	current	17.5	VMAT	16.9	10.5574	lymph node	NA	yes	no	no	no	15.4754	yes
P012	HNC	Radiation oncology, University Hospital HD	female	55	Nasal cavity	SCC	3	0	1	NA	NA	80	none-smoker	0	VMAT	1.93	4.42623	lymph node	distant metastasis	yes	no	no	no	28.1311	no
P014	HNC	Radiation oncology, University Hospital HD	female	69	Oral cavity	SCC	4	0	0	NA	NA	70	current	≥10	CIRT	139.11	9.08197	local	local	no	no	Pembrolizumab	no	35.6393	no
P015	HNC	Radiation oncology, University Hospital HD	male	50	Nasal cavity	SCC	4	0	0	NA	NA	90	none-smoker	0	CIRT	0.54	1.5082	local	local	yes	Cisplatin + 5-FU	Nivolumab	Cisplatin + 5-FU + Pembrolizumab / Docetaxel	14.1639	yes
P016	HNC	Radiation oncology, University Hospital HD	male	69	Oropharynx	SCC	4	0	0	negative	NA	80	none-smoker	0	CIRT	20.98	7.44262	lung metastasis	local, lymph node	no	no	Pembrolizumab	Cetuximab + Docetaxel	33.3443	no
P017	HNC	Radiation oncology, University Hospital HD	male	60	Oropharynx	SCC	0	1	0	positive	NA	70	NA	NA	VMAT	3.28	8.16393	local	NA	yes	no	no	no	15.5738	yes
P018	HNC	Radiation oncology, University Hospital HD	male	69	Hypopharynx	SCC	0	3	0	NA	NA	90	former	30	VMAT	21.1	4.52459	local	NA	no	no	unknown agent	no	7.08197	yes
C001	Healthy donor	Urology, University Hospital HD	male	56	NA	NA	NA	NA	NA	NA		NA	NA	NA	NA	NA	NA	NA	NA	NA	NA	NA	NA		NA
C002	Healthy donor	Urology, University Hospital HD	male	53	NA	NA	NA	NA	NA	NA		NA	NA	NA	NA	NA	NA	NA	NA	NA	NA	NA	NA		NA
C003	Healthy donor	Urology, University Hospital HD	male	60	NA	NA	NA	NA	NA	NA		NA	NA	NA	NA	NA	NA	NA	NA	NA	NA	NA	NA		NA
C004	Healthy donor	Urology, University Hospital HD	male	66	NA	NA	NA	NA	NA	NA		NA	NA	NA	NA	NA	NA	NA	NA	NA	NA	NA	NA		NA
C005	Healthy donor	Urology, University Hospital HD	male	57	NA	NA	NA	NA	NA	NA		NA	NA	NA	NA	NA	NA	NA	NA	NA	NA	NA	NA		NA
C006	Healthy donor	Urology, University Hospital HD	male	58	NA	NA	NA	NA	NA	NA		NA	NA	NA	NA	NA	NA	NA	NA	NA	NA	NA	NA		NA
C007	Healthy donor	Urology, University Hospital HD	male	68	NA	NA	NA	NA	NA	NA		NA	NA	NA	NA	NA	NA	NA	NA	NA	NA	NA	NA		NA
C008	Healthy donor	Urology, University Hospital HD	male	55	NA	NA	NA	NA	NA	NA		NA	NA	NA	NA	NA	NA	NA	NA	NA	NA	NA	NA		NA
C009	Healthy donor	Urology, University Hospital HD	male	60	NA	NA	NA	NA	NA	NA		NA	NA	NA	NA	NA	NA	NA	NA	NA	NA	NA	NA		NA
C010	Healthy donor	Urology, University Hospital HD	male	42	NA	NA	NA	NA	NA	NA		NA	NA	NA	NA	NA	NA	NA	NA	NA	NA	NA	NA		NA
C011	Healthy donor	Urology, University Hospital HD	male	58	NA	NA	NA	NA	NA	NA		NA	NA	NA	NA	NA	NA	NA	NA	NA	NA	NA	NA		NA
C012	Healthy donor	Urology, University Hospital HD	male	57	NA	NA	NA	NA	NA	NA		NA	NA	NA	NA	NA	NA	NA	NA	NA	NA	NA	NA		NA
C013	Healthy donor	Urology, University Hospital HD	male	74	NA	NA	NA	NA	NA	NA		NA	NA	NA	NA	NA	NA	NA	NA	NA	NA	NA	NA		NA
C014	Healthy donor	Urology, University Hospital HD	male	58	NA	NA	NA	NA	NA	NA		NA	NA	NA	NA	NA	NA	NA	NA	NA	NA	NA	NA		NA
C015	Healthy donor	Urology, University Hospital HD	male	62	NA	NA	NA	NA	NA	NA		NA	NA	NA	NA	NA	NA	NA	NA	NA	NA	NA	NA		NA
C016	Healthy donor	Urology, University Hospital HD	male	39	NA	NA	NA	NA	NA	NA		NA	NA	NA	NA	NA	NA	NA	NA	NA	NA	NA	NA		NA
C017	Healthy donor	Urology, University Hospital HD	male	73	NA	NA	NA	NA	NA	NA		NA	NA	NA	NA	NA	NA	NA	NA	NA	NA	NA	NA		NA
C018	Healthy donor	Urology, University Hospital HD	male	58	NA	NA	NA	NA	NA	NA		NA	NA	NA	NA	NA	NA	NA	NA	NA	NA	NA	NA		NA
C019	Healthy donor	Urology, University Hospital HD	male	58	NA	NA	NA	NA	NA	NA		NA	NA	NA	NA	NA	NA	NA	NA	NA	NA	NA	NA		NA
C020	Healthy donor	Urology, University Hospital HD	male	50	NA	NA	NA	NA	NA	NA		NA	NA	NA	NA	NA	NA	NA	NA	NA	NA	NA	NA		NA
C021	Healthy donor	Urology, University Hospital HD	male	65	NA	NA	NA	NA	NA	NA		NA	NA	NA	NA	NA	NA	NA	NA	NA	NA	NA	NA		NA
C022	Healthy donor	Urology, University Hospital HD	male	60	NA	NA	NA	NA	NA	NA		NA	NA	NA	NA	NA	NA	NA	NA	NA	NA	NA	NA		NA
C023	Healthy donor	Urology, University Hospital HD	male	58	NA	NA	NA	NA	NA	NA		NA	NA	NA	NA	NA	NA	NA	NA	NA	NA	NA	NA		NA
C024	Healthy donor	Urology, University Hospital HD	male	65	NA	NA	NA	NA	NA	NA		NA	NA	NA	NA	NA	NA	NA	NA	NA	NA	NA	NA		NA
C025	Healthy donor	Urology, University Hospital HD	male	45	NA	NA	NA	NA	NA	NA		NA	NA	NA	NA	NA	NA	NA	NA	NA	NA	NA	NA		NA
C026	Healthy donor	Urology, University Hospital HD	male	62	NA	NA	NA	NA	NA	NA		NA	NA	NA	NA	NA	NA	NA	NA	NA	NA	NA	NA		NA
C027	Healthy donor	Urology, University Hospital HD	male	53	NA	NA	NA	NA	NA	NA		NA	NA	NA	NA	NA	NA	NA	NA	NA	NA	NA	NA		NA
C028	Healthy donor	Urology, University Hospital HD	male	54	NA	NA	NA	NA	NA	NA		NA	NA	NA	NA	NA	NA	NA	NA	NA	NA	NA	NA		NA
C029	Healthy donor	Urology, University Hospital HD	male	76	NA	NA	NA	NA	NA	NA		NA	NA	NA	NA	NA	NA	NA	NA	NA	NA	NA	NA		NA
C030	Healthy donor	Urology, University Hospital HD	male	58	NA	NA	NA	NA	NA	NA		NA	NA	NA	NA	NA	NA	NA	NA	NA	NA	NA	NA		NA
C031	Healthy donor	Urology, University Hospital HD	male	54	NA	NA	NA	NA	NA	NA		NA	NA	NA	NA	NA	NA	NA	NA	NA	NA	NA	NA		NA
C032	Healthy donor	Urology, University Hospital HD	male	68	NA	NA	NA	NA	NA	NA		NA	NA	NA	NA	NA	NA	NA	NA	NA	NA	NA	NA		NA
C033	Healthy donor	Urology, University Hospital HD	male	62	NA	NA	NA	NA	NA	NA		NA	NA	NA	NA	NA	NA	NA	NA	NA	NA	NA	NA		NA
C034	Healthy donor	Urology, University Hospital HD	male	41	NA	NA	NA	NA	NA	NA		NA	NA	NA	NA	NA	NA	NA	NA	NA	NA	NA	NA		NA
C035	Healthy donor	Urology, University Hospital HD	male	55	NA	NA	NA	NA	NA	NA		NA	NA	NA	NA	NA	NA	NA	NA	NA	NA	NA	NA		NA
C036	Healthy donor	Penderer et al. 2021	female	37	NA	NA	NA	NA	NA	NA		NA	NA	NA	NA	NA	NA	NA	NA	NA	NA	NA	NA		NA
C037	Healthy donor	Penderer et al. 2021	male	44	NA	NA	NA	NA	NA	NA		NA	NA	NA	NA	NA	NA	NA	NA	NA	NA	NA	NA		NA
C038	Healthy donor	Penderer et al. 2021	female	48	NA	NA	NA	NA	NA	NA		NA	NA	NA	NA	NA	NA	NA	NA	NA	NA	NA	NA		NA
C039	Healthy donor	Penderer et al. 2021	male	40	NA	NA	NA	NA	NA	NA		NA	NA	NA	NA	NA	NA	NA	NA	NA	NA	NA	NA		NA
C040	Healthy donor	Penderer et al. 2021	male	50	NA	NA	NA	NA	NA	NA		NA	NA	NA	NA	NA	NA	NA	NA	NA	NA	NA	NA		NA
C041	Healthy donor	Penderer et al. 2021	female	25	NA	NA	NA	NA	NA	NA		NA	NA	NA	NA	NA	NA	NA	NA	NA	NA	NA	NA		NA
C042	Healthy donor	Penderer et al. 2021	female	24	NA	NA	NA	NA	NA	NA		NA	NA	NA	NA	NA	NA	NA	NA	NA	NA	NA	NA		NA
C043	Healthy donor	Penderer et al. 2021	male	32	NA	NA	NA	NA	NA	NA		NA	NA	NA	NA	NA	NA	NA	NA	NA	NA	NA	NA		NA
C044	Healthy donor	Penderer et al. 2021	female	37	NA	NA	NA	NA	NA	NA		NA	NA	NA	NA	NA	NA	NA	NA	NA	NA	NA	NA		NA
C045	Healthy donor	Penderer et al. 2021	female	29	NA	NA	NA	NA	NA	NA		NA	NA	NA	NA	NA	NA	NA	NA	NA	NA	NA	NA		NA
C046	Healthy donor	Penderer et al. 2021	male	31	NA	NA	NA	NA	NA	NA		NA	NA	NA	NA	NA	NA	NA	NA	NA	NA	NA	NA		NA
C047	Healthy donor	Penderer et al. 2021	male	27	NA	NA	NA	NA	NA	NA		NA	NA	NA	NA	NA	NA	NA	NA	NA	NA	NA	NA		NA
C048	Healthy donor	Penderer et al. 2021	male	30	NA	NA	NA	NA	NA	NA		NA	NA	NA	NA	NA	NA	NA	NA	NA	NA	NA	NA		NA
C049	Healthy donor	Penderer et al. 2021	female	27	NA	NA	NA	NA	NA	NA		NA	NA	NA	NA	NA	NA	NA	NA	NA	NA	NA	NA		NA
C050	Healthy donor	Penderer et al. 2021	female	36	NA	NA	NA	NA	NA	NA		NA	NA	NA	NA	NA	NA	NA	NA	NA	NA	NA	NA		NA
C051	Healthy donor	Penderer et al. 2021	male	25	NA	NA	NA	NA	NA	NA		NA	NA	NA	NA	NA	NA	NA	NA	NA	NA	NA	NA		NA
C052	Healthy donor	Penderer et al. 2021	male	39	NA	NA	NA	NA	NA	NA		NA	NA	NA	NA	NA	NA	NA	NA	NA	NA	NA	NA		NA
C053	Healthy donor	Penderer et al. 2021	male	34	NA	NA	NA	NA	NA	NA		NA	NA	NA	NA	NA	NA	NA	NA	NA	NA	NA	NA		NA
C054	Healthy donor	Penderer et al. 2021	female	40	NA	NA	NA	NA	NA	NA		NA	NA	NA	NA	NA	NA	NA	NA	NA	NA	NA	NA		NA
C055	Healthy donor	Penderer et al. 2021	male	30	NA	NA	NA	NA	NA	NA		NA	NA	NA	NA	NA	NA	NA	NA	NA	NA	NA	NA		NA
C056	Healthy donor	Penderer et al. 2021	male	32	NA	NA	NA	NA	NA	NA		NA	NA	NA	NA	NA	NA	NA	NA	NA	NA	NA	NA		NA
C057	Healthy donor	Penderer et al. 2021	male	31	NA	NA	NA	NA	NA	NA		NA	NA	NA	NA	NA	NA	NA	NA	NA	NA	NA	NA		NA

## Sheet: Supplementary Tab. 2
Supplementary Tab. 2: cfDNA and sequencing statistics per sample
Sample ID	Patient ID	Department/ Publication	Type	Time point with respect to reRT	Time from blood collection to reRT (min)	Plasma volume used for cfDNA isolation (mL)	cfDNA quantity (ng)	cfDNA per mL of plasma (ng/mL)	cfDNA input for library preparation (ng)	Number of PCR cycles	Sequencing instrument	Total number of sequenced reads	Total number of uniquely mapped non-duplicate reads	Total number of covered bases	Median coverage (and range) per base	Percentage of targeted bases with coverage ≥1	GC content (%)
P001_01	P001	Radiation oncology, University Hospital HD	HNC	Baseline	NA	2000	6.6	3.3	5	10	NovaSeq6000	138208212	126352520	11157643813	3.6 (0 - 42119)	0.89	41
P001_02	P001	Radiation oncology, University Hospital HD	HNC	5-Fx	-30 min	2000	6.5	3.25	5	10	NovaSeq6000	51252464	47519532	4083518688	1.32 (0 - 16075)	0.68	41
P001_03	P001	Radiation oncology, University Hospital HD	HNC	10-Fx	-43 min	2000	8.3	4.15	5	10	NovaSeq6000	47075568	43551513	3822459908	1.23 (0 - 15189)	0.66	41
P001_04	P001	Radiation oncology, University Hospital HD	HNC	RT end	+49 min	2000	7.6	3.8	5	10	NovaSeq6000	126225826	115057674	10072155480	3.25 (0 - 39642)	0.88	41
P001_05	P001	Radiation oncology, University Hospital HD	HNC	6-week FU	-	2000	8.9	4.45	5	10	NovaSeq6000	104167114	95096045	8203146565	2.65 (0 - 42025)	0.85	41
P001_07	P001	Radiation oncology, University Hospital HD	HNC	6-month FU	-	2000	20.9	10.45	5	10	NovaSeq6000	137103998	124054965	10712477711	3.46 (0 - 58500)	0.89	41
P002_01	P002	Radiation oncology, University Hospital HD	HNC	Baseline	+1h 32 min	2000	35.3	17.65	5	10	NovaSeq6000	128607116	117066919	9950014073	3.21 (0 - 62449)	0.88	41
P002_02	P002	Radiation oncology, University Hospital HD	HNC	5-Fx	-25 min	2000	17.5	8.75	5	10	NovaSeq6000	45687828	42157299	3494051742	1.13 (0 - 26426)	0.63	42
P002_03	P002	Radiation oncology, University Hospital HD	HNC	10-Fx	+34 min	2000	29.6	14.8	5	10	NovaSeq6000	58933554	53928527	4497883039	1.45 (0 - 52375)	0.7	42
P002_04	P002	Radiation oncology, University Hospital HD	HNC	RT end	+22 min	2000	24	12	5	10	NovaSeq6000	138754098	124966872	10017172597	3.24 (0 - 62927)	0.87	42
P002_05	P002	Radiation oncology, University Hospital HD	HNC	6-week FU	-	2000	17	8.5	5	10	NovaSeq6000	123612490	110044318	8753818094	2.83 (0 - 40204)	0.85	42
P002_07	P002	Radiation oncology, University Hospital HD	HNC	6-month FU	-	2000	17.5	8.75	5	10	NovaSeq6000	257389428	235121161	19834313789	6.41 (0 - 89221)	0.92	42
P003_01	P003	Radiation oncology, University Hospital HD	HNC	Baseline	+3h 56 min	2000	12.8	6.4	5	10	NovaSeq6000	186326034	168420033	14242082949	4.6 (0 - 77604)	0.91	42
P003_02	P003	Radiation oncology, University Hospital HD	HNC	5-Fx	-1h 53 min	2000	31	15.5	5	10	NovaSeq6000	67669952	62555114	5186047767	1.68 (0 - 23463)	0.75	42
P003_03	P003	Radiation oncology, University Hospital HD	HNC	10-Fx	-42 min	2000	31.4	15.7	5	10	NovaSeq6000	68217882	62857081	5177920093	1.67 (0 - 40351)	0.75	42
P003_04	P003	Radiation oncology, University Hospital HD	HNC	RT end	-21 min	2000	40.9	20.45	5	10	NovaSeq6000	327559412	296941090	24985405390	8.07 (0 - 159159)	0.92	41
P003_05	P003	Radiation oncology, University Hospital HD	HNC	6-week FU	-	2000	25.3	12.65	5	10	NovaSeq6000	127374238	115509618	9705557109	3.14 (0 - 99018)	0.87	41
P003_07	P003	Radiation oncology, University Hospital HD	HNC	6-month FU	-	2000	25.4	12.7	5	10	NovaSeq6000	113916334	103062484	8651720721	2.79 (0 - 78138)	0.86	41
P004_01	P004	Radiation oncology, University Hospital HD	HNC	Baseline	+3h 57 min	2000	34.9	17.45	5	10	NovaSeq6000	139865846	125998218	10511677569	3.4 (0 - 97487)	0.88	41
P004_02	P004	Radiation oncology, University Hospital HD	HNC	5-Fx	-14 min	2000	42.6	21.3	5	10	NovaSeq6000	49602698	45387726	3866483209	1.25 (0 - 34181)	0.66	41
P004_03	P004	Radiation oncology, University Hospital HD	HNC	10-Fx	-22 min	2000	23.2	11.6	5	10	NovaSeq6000	48381558	44742618	3816924819	1.23 (0 - 24076)	0.66	41
P004_04	P004	Radiation oncology, University Hospital HD	HNC	RT end	-15 min	2000	52	26	5	10	NovaSeq6000	123082282	111789827	9365064219	3.03 (0 - 74743)	0.87	41
P004_05	P004	Radiation oncology, University Hospital HD	HNC	6-week FU	-	2000	46.5	23.25	5	10	NovaSeq6000	159856480	144449765	12195796846	3.94 (0 - 95466)	0.9	41
P004_07	P004	Radiation oncology, University Hospital HD	HNC	6-month FU	-	2000	106.4	53.2	5	10	NovaSeq6000	134695740	122032334	10202028125	3.3 (0 - 136274)	0.88	41
P006_01	P006	Radiation oncology, University Hospital HD	HNC	Baseline	+2h 56 min	2000	10.3	5.15	5	10	NovaSeq6000	136523476	123787309	10439351884	3.37 (0 - 70209)	0.88	41
P006_02	P006	Radiation oncology, University Hospital HD	HNC	5-Fx	-14 min	2000	11.8	5.9	5	10	NovaSeq6000	45427850	41947317	3512620723	1.13 (0 - 25046)	0.63	41
P006_03	P006	Radiation oncology, University Hospital HD	HNC	10-Fx	-12 min	2000	11.7	5.85	5	10	NovaSeq6000	47592632	44224605	3790482262	1.22 (0 - 16549)	0.65	41
P006_04	P006	Radiation oncology, University Hospital HD	HNC	RT end	-41 min	2000	25.7	12.85	5	10	NovaSeq6000	187004262	165777027	13852823802	4.47 (0 - 107066)	0.91	41
P006_05	P006	Radiation oncology, University Hospital HD	HNC	6-week FU	-	2000	17.7	8.85	5	10	NovaSeq6000	124109302	112796983	9718613889	3.14 (0 - 43331)	0.88	41
P006_07	P006	Radiation oncology, University Hospital HD	HNC	6-month FU	-	2000	31.9	15.95	5	10	NovaSeq6000	131877790	120145947	10081923509	3.26 (0 - 66638)	0.88	41
P007_01	P007	Radiation oncology, University Hospital HD	HNC	Baseline	NA	2000	19	9.5	5	10	NovaSeq6000	119639436	109222918	9485602236	3.06 (0 - 70339)	0.87	41
P007_02	P007	Radiation oncology, University Hospital HD	HNC	5-Fx	NA	2000	20.9	10.45	5	10	NovaSeq6000	55200860	50737760	4401268046	1.42 (0 - 31702)	0.7	41
P007_03	P007	Radiation oncology, University Hospital HD	HNC	10-Fx	NA	2000	23.1	11.55	5	10	NovaSeq6000	51414508	47221126	4004232853	1.29 (0 - 26355)	0.67	41
P007_04	P007	Radiation oncology, University Hospital HD	HNC	RT end	NA	2000	20.6	10.3	5	10	NovaSeq6000	123584962	112082367	9522613128	3.08 (0 - 89774)	0.87	41
P007_05	P007	Radiation oncology, University Hospital HD	HNC	6-week FU	-	2000	45.8	22.9	5	10	NovaSeq6000	138413360	124883202	10546262483	3.41 (0 - 94437)	0.88	41
P007_07	P007	Radiation oncology, University Hospital HD	HNC	6-month FU	-	2000	24.8	12.4	5	10	NovaSeq6000	121093120	109907515	9556563478	3.09 (0 - 74512)	0.87	41
P008_01	P008	Radiation oncology, University Hospital HD	HNC	Baseline	NA	2000	20.7	10.35	5	10	NovaSeq6000	129273010	116864576	9930556291	3.21 (0 - 86396)	0.88	41
P008_02	P008	Radiation oncology, University Hospital HD	HNC	5-Fx	-46 min	2000	18.5	9.25	5	10	NovaSeq6000	48619748	44528050	3772144090	1.22 (0 - 24162)	0.65	41
P008_03	P008	Radiation oncology, University Hospital HD	HNC	10-Fx	-28 min	2000	13.7	6.85	5	10	NovaSeq6000	56462708	51376384	4309718851	1.39 (0 - 34019)	0.69	41
P008_04	P008	Radiation oncology, University Hospital HD	HNC	RT end	NA	2000	14.4	7.2	5	10	NovaSeq6000	117830130	106447924	9069974852	2.93 (0 - 79913)	0.87	41
P008_05	P008	Radiation oncology, University Hospital HD	HNC	6-week FU	-	2000	16.5	8.25	5	10	NovaSeq6000	202243498	182005715	15255166558	4.93 (0 - 114821)	0.91	41
P008_06	P008	Radiation oncology, University Hospital HD	HNC	3-month FU	-	2000	15.3	7.65	5	10	NovaSeq6000	126249768	114206012	9568386050	3.09 (0 - 57951)	0.87	41
P008_07	P008	Radiation oncology, University Hospital HD	HNC	6-month FU	-	2000	15.8	7.9	5	10	NovaSeq6000	116525970	106076960	8957072779	2.89 (0 - 53082)	0.86	41
P009_01	P009	Radiation oncology, University Hospital HD	HNC	Baseline	+1h 47 min	2000	20.9	10.45	5	10	NovaSeq6000	131192126	118677645	10213932163	3.3 (0 - 66172)	0.88	41
P009_02	P009	Radiation oncology, University Hospital HD	HNC	5-Fx	NA	2000	16.1	8.05	5	10	NovaSeq6000	47541332	43650726	3736932658	1.21 (0 - 26838)	0.65	41
P009_03	P009	Radiation oncology, University Hospital HD	HNC	10-Fx	-47 min	2000	9.7	4.85	5	10	NovaSeq6000	60741240	55571007	4740762236	1.53 (0 - 22816)	0.73	41
P009_04	P009	Radiation oncology, University Hospital HD	HNC	RT end	NA	2000	14.1	7.05	5	10	NovaSeq6000	172866214	155010653	13239032922	4.28 (0 - 84169)	0.9	41
P009_05	P009	Radiation oncology, University Hospital HD	HNC	6-week FU	-	2000	15.1	7.55	5	10	NovaSeq6000	93330698	87492595	7498716217	2.42 (0 - 40124)	0.84	41
P009_06	P009	Radiation oncology, University Hospital HD	HNC	3-month FU	-	2000	30.8	15.4	5	10	NovaSeq6000	120689002	109058309	9202940670	2.97 (0 - 64267)	0.87	41
P010_01	P010	Radiation oncology, University Hospital HD	HNC	Baseline	+37 min	2000	10.8	5.4	5	10	NovaSeq6000	125481756	113782267	9397295992	3.04 (0 - 53613)	0.87	41
P010_02	P010	Radiation oncology, University Hospital HD	HNC	5-Fx	-24 min	2000	7.3	3.65	5	10	NovaSeq6000	53199384	49567658	4157311861	1.34 (0 - 19622)	0.68	41
P010_03	P010	Radiation oncology, University Hospital HD	HNC	10-Fx	-6 min	2000	4.2	2.1	5	10	NovaSeq6000	45684120	42615753	3535155522	1.14 (0 - 24661)	0.63	41
P010_04	P010	Radiation oncology, University Hospital HD	HNC	RT end	-18 min	2000	14	7	5	10	NovaSeq6000	98786642	92194337	7709918038	2.49 (0 - 40802)	0.84	41
P010_05	P010	Radiation oncology, University Hospital HD	HNC	6-week FU	-	2000	18.2	9.1	5	10	NovaSeq6000	80817874	75958692	6416331424	2.07 (0 - 40485)	0.8	41
P010_06	P010	Radiation oncology, University Hospital HD	HNC	3-month FU	-	2000	9.1	4.55	5	10	NovaSeq6000	89175362	82154913	6957100729	2.25 (0 - 53441)	0.82	41
P010_07	P010	Radiation oncology, University Hospital HD	HNC	6-month FU	-	2000	16.9	8.45	5	10	NovaSeq6000	133777148	121675668	10206730435	3.3 (0 - 81566)	0.88	41
P011_01	P011	Radiation oncology, University Hospital HD	HNC	Baseline	NA	2000	14.3	7.15	5	10	NovaSeq6000	112906166	105607400	8762796839	2.83 (0 - 51445)	0.86	41
P011_02	P011	Radiation oncology, University Hospital HD	HNC	5-Fx	NA	2000	18.2	9.1	5	10	NovaSeq6000	39654840	36998031	3083163748	1 (0 - 16617)	0.59	41
P011_03	P011	Radiation oncology, University Hospital HD	HNC	10-Fx	NA	2000	43.1	21.55	5	10	NovaSeq6000	53523982	49730240	4137980190	1.34 (0 - 28300)	0.68	41
P011_04	P011	Radiation oncology, University Hospital HD	HNC	RT end	NA	2000	8.8	4.4	5	10	NovaSeq6000	78224804	73291447	6150695529	1.99 (0 - 27560)	0.79	41
P011_05	P011	Radiation oncology, University Hospital HD	HNC	6-week FU	-	2000	9.4	4.7	5	10	NovaSeq6000	85526698	78425227	6687633078	2.16 (0 - 34988)	0.81	41
P012_01	P012	Radiation oncology, University Hospital HD	HNC	Baseline	+1h 33 min	2000	21.9	10.95	5	10	NovaSeq6000	139252384	127162295	10894067391	3.52 (0 - 77846)	0.89	41
P012_02	P012	Radiation oncology, University Hospital HD	HNC	5-Fx	-21 min	2000	23.2	11.6	5	10	NovaSeq6000	48513190	45265539	3813945328	1.23 (0 - 20735)	0.66	41
P012_03	P012	Radiation oncology, University Hospital HD	HNC	10-Fx	-21 min	2000	14.5	7.25	5	10	NovaSeq6000	42403802	39730282	3352800559	1.08 (0 - 20561)	0.62	41
P012_04	P012	Radiation oncology, University Hospital HD	HNC	RT end	-16 min	2000	13.9	6.95	5	10	NovaSeq6000	289326424	267212524	22255299756	7.19 (0 - 113735)	0.91	41
P012_05	P012	Radiation oncology, University Hospital HD	HNC	6-week FU	-	2000	22.5	11.25	5	10	NovaSeq6000	129832142	120831662	10099992276	3.26 (0 - 60392)	0.88	41
P012_06	P012	Radiation oncology, University Hospital HD	HNC	3-month FU	-	2000	14.1	7.05	5	10	NovaSeq6000	174305422	158528801	13255573940	4.28 (0 - 75324)	0.9	41
P014_01	P014	Radiation oncology, University Hospital HD	HNC	Baseline	+1h 48 min	2000	25.1	12.55	5	10	NovaSeq6000	206468168	189061879	15660688408	5.06 (0 - 80572)	0.91	41
P014_02	P014	Radiation oncology, University Hospital HD	HNC	5-Fx	+1h 16 min	2000	25	12.5	5	10	NovaSeq6000	54809272	51013806	4237045023	1.37 (0 - 21517)	0.69	41
P014_03	P014	Radiation oncology, University Hospital HD	HNC	10-Fx	-27 min	2000	20.5	10.25	5	10	NovaSeq6000	91289242	85628942	7105511354	2.3 (0 - 34511)	0.83	41
P014_04	P014	Radiation oncology, University Hospital HD	HNC	RT end	-1h 37 min	2000	24	12	5	10	NovaSeq6000	133173628	124613661	10277719688	3.32 (0 - 52376)	0.88	41
P014_05	P014	Radiation oncology, University Hospital HD	HNC	6-week FU	-	2000	19.8	9.9	5	10	NovaSeq6000	135601960	126472549	10312901084	3.33 (0 - 73113)	0.88	41
P014_06	P014	Radiation oncology, University Hospital HD	HNC	3-month FU	-	2000	21.4	10.7	5	10	NovaSeq6000	73764752	67830809	5516415261	1.78 (0 - 40345)	0.76	42
P014_07	P014	Radiation oncology, University Hospital HD	HNC	6-month FU	-	2000	21.7	10.85	5	10	NovaSeq6000	119693814	109574148	9143565495	2.95 (0 - 48773)	0.87	41
P015_01	P015	Radiation oncology, University Hospital HD	HNC	Baseline	NA	2000	6.9	3.45	5	10	NovaSeq6000	115801862	107216313	8886703021	2.87 (0 - 32605)	0.86	41
P015_02	P015	Radiation oncology, University Hospital HD	HNC	5-Fx	NA	2000	8.2	4.1	5	10	NovaSeq6000	123205972	113245244	9425261059	3.04 (0 - 33782)	0.87	41
P015_03	P015	Radiation oncology, University Hospital HD	HNC	10-Fx	NA	2000	7.2	3.6	5	10	NovaSeq6000	47757968	44609469	3629312882	1.17 (0 - 17135)	0.64	41
P015_04	P015	Radiation oncology, University Hospital HD	HNC	RT end	NA	2000	17.7	8.85	5	10	NovaSeq6000	156830024	146021677	12245841165	3.96 (0 - 62865)	0.9	41
P016_01	P016	Radiation oncology, University Hospital HD	HNC	Baseline	1 day 4h 45 min	2000	16.3	8.15	5	10	NovaSeq6000	385148274	341626212	28679042824	9.26 (0 - 166990)	0.92	41
P016_02	P016	Radiation oncology, University Hospital HD	HNC	5-Fx	-1h 13 min	2000	17.2	8.6	5	10	NovaSeq6000	102628264	95294675	7838513353	2.53 (0 - 37080)	0.84	41
P016_03	P016	Radiation oncology, University Hospital HD	HNC	10-Fx	-22 min	2000	27.1	13.55	5	10	NovaSeq6000	48188786	44868044	3760177728	1.21 (0 - 35379)	0.65	41
P016_04	P016	Radiation oncology, University Hospital HD	HNC	RT end	-30 min	2000	53	26.5	5	10	NovaSeq6000	132282782	122988331	10201042009	3.3 (0 - 99874)	0.88	41
P016_05	P016	Radiation oncology, University Hospital HD	HNC	6-weeks FU	-	2000	23	11.5	5	10	NovaSeq6000	120100414	111921386	9317150708	3.01 (0 - 59203)	0.87	41
P017_01	P017	Radiation oncology, University Hospital HD	HNC	Baseline	+1h 17 min	2000	21.7	10.85	5	10	NovaSeq6000	115327348	106957448	8929263406	2.88 (0 - 64328)	0.86	41
P017_02	P017	Radiation oncology, University Hospital HD	HNC	5-Fx	+1h 26 min	2000	8.8	4.4	5	10	NovaSeq6000	62277166	57326061	4777296454	1.54 (0 - 41219)	0.72	41
P017_03	P017	Radiation oncology, University Hospital HD	HNC	10-Fx	+1h 33 min	2000	10.2	5.1	5	10	NovaSeq6000	74380868	67623023	5499526427	1.78 (0 - 33183)	0.76	41
P017_04	P017	Radiation oncology, University Hospital HD	HNC	RT end	-1h 27 min	2000	12.3	6.15	5	10	NovaSeq6000	107272078	99661559	8232236197	2.66 (0 - 50570)	0.85	41
P017_05	P017	Radiation oncology, University Hospital HD	HNC	6-week FU	-	2000	20.7	10.35	5	10	NovaSeq6000	112384782	104458346	8641002922	2.79 (0 - 70621)	0.86	41
P017_06	P017	Radiation oncology, University Hospital HD	HNC	3-month FU	-	2000	25.9	12.95	5	10	NovaSeq6000	126059062	117194697	9796679555	3.16 (0 - 61049)	0.88	41
P018_01	P018	Radiation oncology, University Hospital HD	HNC	Baseline	+1h 26 min	2000	15.1	7.55	5	10	NovaSeq6000	115975504	108792413	9004835098	2.91 (0 - 73175)	0.87	41
P018_02	P018	Radiation oncology, University Hospital HD	HNC	5-Fx	+57 min	2000	15.2	7.6	5	10	NovaSeq6000	62167946	57914241	4794661189	1.55 (0 - 42895)	0.73	41
P018_03	P018	Radiation oncology, University Hospital HD	HNC	10-Fx	-50 min	2000	19.9	9.95	5	10	NovaSeq6000	68575694	63683192	5296468939	1.71 (0 - 48253)	0.75	41
P018_04	P018	Radiation oncology, University Hospital HD	HNC	RT end	-1h 8 min	2000	20	10	5	10	NovaSeq6000	141578724	128242415	10716685000	3.46 (0 - 78011)	0.89	41
P018_06	P018	Radiation oncology, University Hospital HD	HNC	3-month FU	-	2000	25.4	12.7	5	10	NovaSeq6000	229078470	210934693	17124767644	5.53 (0 - 97314)	0.92	41
C001_01	C001	Urology, University Hospital HD	Healthy donor	-	-	4000	29.7	7.425	1.4	9	NovaSeq6000	81304732	76556785	6470160997	2.09 (0 - 27254)	0.81	41
C002_01	C002	Urology, University Hospital HD	Healthy donor	-	-	4000	16.76	4.19	1.4	9	NovaSeq6000	80286494	73228703	6095748288	1.97 (0 - 22344)	0.79	42
C003_01	C003	Urology, University Hospital HD	Healthy donor	-	-	5500	47.31	8.60182	1.4	9	NovaSeq6000	88727208	80516126	6703795669	2.17 (0 - 23330)	0.81	42
C004_01	C004	Urology, University Hospital HD	Healthy donor	-	-	3000	12.54	4.18	1.4	9	NovaSeq6000	78065352	73708485	6140995217	1.98 (0 - 25186)	0.79	41
C005_01	C005	Urology, University Hospital HD	Healthy donor	-	-	2000	15.71	7.855	1.4	9	NovaSeq6000	99361136	90318523	7899940974	2.55 (0 - 48727)	0.85	41
C006_01	C006	Urology, University Hospital HD	Healthy donor	-	-	2500	20.79	8.316	1.2	9	NovaSeq6000	69292206	63420475	5401383201	1.74 (0 - 25884)	0.76	41
C007_01	C007	Urology, University Hospital HD	Healthy donor	-	-	2000	10.96	5.48	1.4	9	NovaSeq6000	109110258	99605408	8795359838	2.84 (0 - 33662)	0.86	41
C008_01	C008	Urology, University Hospital HD	Healthy donor	-	-	3000	27.19	9.06333	1.4	9	NovaSeq6000	94150790	85405451	7417549374	2.4 (0 - 38059)	0.83	41
C009_01	C009	Urology, University Hospital HD	Healthy donor	-	-	3000	14.65	4.88333	1.4	9	NovaSeq6000	92106548	84400670	7367804054	2.38 (0 - 27511)	0.83	41
C010_01	C010	Urology, University Hospital HD	Healthy donor	-	-	2500	17.95	7.18	1.4	9	NovaSeq6000	98037650	89297939	7753258634	2.5 (0 - 56874)	0.84	41
C011_01	C011	Urology, University Hospital HD	Healthy donor	-	-	4500	28.12	6.24889	1.4	9	NovaSeq6000	91793732	83757178	7640989695	2.47 (0 - 26929)	0.84	41
C012_01	C012	Urology, University Hospital HD	Healthy donor	-	-	2500	16.43	6.572	1.4	9	NovaSeq6000	89126756	80774692	6796955940	2.2 (0 - 31350)	0.81	42
C013_01	C013	Urology, University Hospital HD	Healthy donor	-	-	3000	13.33	4.44333	1.4	9	NovaSeq6000	80992194	72922077	6048906180	1.95 (0 - 24839)	0.79	41
C014_01	C014	Urology, University Hospital HD	Healthy donor	-	-	2500	16.7	6.68	1.4	9	NovaSeq6000	99724924	90461189	7794161999	2.52 (0 - 27690)	0.84	41
C015_01	C015	Urology, University Hospital HD	Healthy donor	-	-	2500	33.66	13.464	1.4	9	NovaSeq6000	97878132	89400069	7814069245	2.52 (0 - 34782)	0.84	41
C016_01	C016	Urology, University Hospital HD	Healthy donor	-	-	3500	10.1	2.88571	1.4	9	NovaSeq6000	92495872	84430421	7226300298	2.33 (0 - 28062)	0.83	41
C017_01	C017	Urology, University Hospital HD	Healthy donor	-	-	3500	22.31	6.37429	1.4	9	NovaSeq6000	101976356	92259583	8098482012	2.62 (0 - 32557)	0.85	41
C019_01	C019	Urology, University Hospital HD	Healthy donor	-	-	2000	29.04	14.52	1.4	9	NovaSeq6000	74120332	67077436	5634769854	1.82 (0 - 24250)	0.77	41
C020_01	C020	Urology, University Hospital HD	Healthy donor	-	-	2000	14.65	7.325	1.4	9	NovaSeq6000	108648026	98442977	8397503889	2.71 (0 - 57179)	0.86	41
C021_01	C021	Urology, University Hospital HD	Healthy donor	-	-	3000	28.84	9.61333	1.4	9	NovaSeq6000	98486036	89713724	7737096873	2.5 (0 - 33402)	0.84	41
C022_01	C022	Urology, University Hospital HD	Healthy donor	-	-	2500	12.87	5.148	1.4	9	NovaSeq6000	104107130	95375914	8238565143	2.66 (0 - 28155)	0.85	41
C023_01	C023	Urology, University Hospital HD	Healthy donor	-	-	2500	20.39	8.156	1.4	9	NovaSeq6000	66563676	60520922	4869162792	1.57 (0 - 32012)	0.73	41
C024_01	C024	Urology, University Hospital HD	Healthy donor	-	-	2500	14.06	5.624	1.4	9	NovaSeq6000	101637692	91173961	7420574339	2.4 (0 - 30780)	0.83	42
C025_01	C025	Urology, University Hospital HD	Healthy donor	-	-	2500	14.32	5.728	1.4	9	NovaSeq6000	99894162	90330755	7841266097	2.53 (0 - 46297)	0.85	41
C026_01	C026	Urology, University Hospital HD	Healthy donor	-	-	5500	14.39	2.61636	1.6	9	NovaSeq6000	76467100	70234439	6058855271	1.96 (0 - 24079)	0.79	41
C027_01	C027	Urology, University Hospital HD	Healthy donor	-	-	3500	13.07	3.73429	1.4	9	NovaSeq6000	101891880	91657684	7703460316	2.49 (0 - 32305)	0.84	41
C028_01	C028	Urology, University Hospital HD	Healthy donor	-	-	3500	13.2	3.77143	1.1	9	NovaSeq6000	82409900	74727600	6104950685	1.97 (0 - 23112)	0.79	41
C029_01	C029	Urology, University Hospital HD	Healthy donor	-	-	3000	30.62	10.2067	1.4	9	NovaSeq6000	77726408	70779576	5775342213	1.87 (0 - 24094)	0.78	41
C030_01	C030	Urology, University Hospital HD	Healthy donor	-	-	3000	19.21	6.40333	1.4	9	NovaSeq6000	74843172	67252809	5292018244	1.71 (0 - 32721)	0.75	42
C031_01	C031	Urology, University Hospital HD	Healthy donor	-	-	3000	16.5	5.5	1.4	9	NovaSeq6000	82471648	73508690	5831690930	1.88 (0 - 44119)	0.78	42
C054_01	C054	Urology, University Hospital HD	Healthy donor	-	-	4000	21.78	5.445	1.4	9	NovaSeq6000	100659494	91151553	7659431709	2.47 (0 - 27062)	0.84	41
C055_01	C055	Urology, University Hospital HD	Healthy donor	-	-	2500	18.02	7.208	1.4	9	NovaSeq6000	74212074	68303474	5674152822	1.83 (0 - 19230)	0.77	41
C056_01	C056	Urology, University Hospital HD	Healthy donor	-	-	3000	19.01	6.33667	1.4	9	NovaSeq6000	79168078	72610285	6243994511	2.02 (0 - 18592)	0.8	41
C057_01	C057	Urology, University Hospital HD	Healthy donor	-	-	2000	21.52	10.76	1.4	9	NovaSeq6000	85723756	78170664	6571831341	2.12 (0 - 27861)	0.81	41
C058_01	C058	Urology, University Hospital HD	Healthy donor	-	-	2500	15.91	6.364	1.4	9	NovaSeq6000	76562338	70250451	6116027139	1.98 (0 - 19930)	0.79	41
C032_01	C032	Penderer et al. 2021	Healthy donor	-	-	2000	11.7	5.85	10.4	6	NovaSeq6000+HiSeq	646538352	581237978	46638483320	15.07 (0 - 63576)	0.92	41
C033_01	C033	Penderer et al. 2021	Healthy donor	-	-	2500	25.9	10.36	20	5	NovaSeq6000	513953609	452279176	38677944507	12.49 (0 - 100727)	0.92	42
C034_01	C034	Penderer et al. 2021	Healthy donor	-	-	2350	30	12.766	20	5	NovaSeq6000	612054918	531263669	45959502339	14.85 (0 - 93107)	0.92	42
C035_01	C035	Penderer et al. 2021	Healthy donor	-	-	2800	23.2	8.28571	10	5	NovaSeq6000	520076933	459748009	38400412913	12.4 (0 - 112145)	0.92	42
C036_01	C036	Penderer et al. 2021	Healthy donor	-	-	2700	22.5	8.33333	10	7	NovaSeq6000	413721831	371935926	31925492394	10.31 (0 - 134729)	0.92	43
C037_01	C037	Penderer et al. 2021	Healthy donor	-	-	2700	22.7	8.40741	10	5	NovaSeq6000	452957881	406756177	34584025286	11.17 (0 - 83165)	0.92	42
C038_01	C038	Penderer et al. 2021	Healthy donor	-	-	2850	41	14.386	15	5	NovaSeq6000	580801751	509363136	42349678813	13.68 (0 - 120432)	0.92	42
C039_01	C039	Penderer et al. 2021	Healthy donor	-	-	1900	26.9	14.1579	20	6	NovaSeq6000	438276359	384368367	32216960100	10.41 (0 - 163209)	0.91	44
C040_01	C040	Penderer et al. 2021	Healthy donor	-	-	2300	31.1	13.5217	20	6	NovaSeq6000	546832895	465354794	38871871910	12.56 (0 - 200799)	0.91	45
C041_01	C041	Penderer et al. 2021	Healthy donor	-	-	1950	16.5	8.46154	12.8	8	NovaSeq6000	474917717	409379072	33030419778	10.67 (0 - 252309)	0.91	44
C042_01	C042	Penderer et al. 2021	Healthy donor	-	-	1450	18.8	12.9655	14.6	8	NovaSeq6000	476628237	408947027	32656081210	10.55 (0 - 241374)	0.92	44
C043_01	C043	Penderer et al. 2021	Healthy donor	-	-	1800	28.2	15.6667	20	6	NovaSeq6000	500252576	437220751	36292996111	11.72 (0 - 180571)	0.92	43
C044_01	C044	Penderer et al. 2021	Healthy donor	-	-	1825	22.5	12.3288	17.5	6	NovaSeq6000	617087924	519588032	43049278436	13.91 (0 - 164414)	0.92	43
C045_01	C045	Penderer et al. 2021	Healthy donor	-	-	1900	22.7	11.9474	17.6	8	NovaSeq6000	458186991	394498999	32741057410	10.58 (0 - 174505)	0.91	44
C046_01	C046	Penderer et al. 2021	Healthy donor	-	-	2000	24.9	12.45	10	7	NovaSeq6000	538402235	379573576	32428854976	10.48 (0 - 225697)	0.91	44
C047_01	C047	Penderer et al. 2021	Healthy donor	-	-	1900	23.6	12.4211	10	7	NovaSeq6000	561290381	390658105	34395101779	11.11 (0 - 151453)	0.92	43
C048_01	C048	Penderer et al. 2021	Healthy donor	-	-	1600	21.2	13.25	10	7	NovaSeq6000	607943601	422520803	36575359628	11.81 (0 - 201885)	0.92	43
C049_01	C049	Penderer et al. 2021	Healthy donor	-	-	1900	19.3	10.1579	10	7	NovaSeq6000	683213449	459802651	39927106497	12.9 (0 - 186293)	0.92	43
C050_01	C050	Penderer et al. 2021	Healthy donor	-	-	1900	25.6	13.4737	10	7	NovaSeq6000	614815014	427296435	37579752039	12.14 (0 - 185964)	0.92	42
C051_01	C051	Penderer et al. 2021	Healthy donor	-	-	1800	20.7	11.5	10	8	NovaSeq6000	580629081	401795324	33704540346	10.89 (0 - 197422)	0.9	46
C052_01	C052	Penderer et al. 2021	Healthy donor	-	-	1800	20.9	11.6111	10	7	NovaSeq6000	684750184	473162377	40331348958	13.03 (0 - 144968)	0.92	42
C053_01	C053	Penderer et al. 2021	Healthy donor	-	-	1700	11.3	6.64706	8.8	7	NovaSeq6000	543336210	380335347	33272261081	10.75 (0 - 171690)	0.92	44
												0

## Sheet: Supplementary Tab. 3
Supplementary Tab. 3: Summary of CPA score comparisons between cases and controls at different sampling time points. ctDNA-positive and total number of samples per group are given in column ‘#Samples’. CPA, copy number abnormality; FU, follow-up; Fx, fraction; RT, radiotherapy.
Time point	#Samples		Median CPA score		Mann-Whitney U, p
	Case	Control	Case	Control
All time points	25/94	0/57	0.785	0.655	8.2e-07
Baseline	5/16	0/57	0.783	0.655	0.013
5-Fx	6/16	0/57	0.9	0.655	0.000489
10-Fx	4/16	0/57	0.842	0.655	0.000465
RT end	1/16	0/57	0.751	0.655	0.046
6-week FU	4/14	0/57	0.744	0.655	0.004
3-month FU	2/7	0/57	0.841	0.655	0.018
6-month FU	3/9	0/57	0.77	0.655	0.033

## Sheet: Supplementary Tab. 4
Supplementary Tab. 4: Summary of CPA score differences between demographic and clinical patient characteristics. Comparisons are shown for all longitudinal samples and for each sampling time point separately. The ctDNA-positive and the total number of samples per group are given in column ‘#Samples’. Dissemination refers to TNM status at re-irradiation baseline. ‘Distant’ includes patients with N…
Time point	Parameter	Groups		#Samples		Median CPA score		Mann-Whitney U, p
		1	2	1	2	1	2
Total (n = 94)	Age	<59 y	≥59 y	14/48	11/46	0.783	0.833	0.491
	Sex	male	female	6/31	19/63	0.764	0.822	0.435
	Re-RT modality	VMAT	CIRT	14/53	11/41	0.774	0.84	0.415
	Dissemination	local	distant	15/71	10/23	0.777	0.93	0.113
	GTV	<18.9 ccm	≥18.9 ccm	7/46	18/48	0.715	0.948	2.91e-05
	Smoking	none	current/former	9/35	16/53	0.822	0.807	0.423
Baseline (n = 16)	Age	<59 y	≥59 y	2/8	3/8	0.812	0.711	0.798
	Sex	male	female	1/5	4/11	0.782	0.784	0.661
	Re-RT modality	VMAT	CIRT	2/9	3/7	0.782	0.84	0.918
	Dissemination	local	distant	3/12	2/4	0.744	1.096	0.103
	GTV	<18.9 ccm	≥18.9 ccm	1/8	4/8	0.749	1.072	0.279
	Smoking	none	current/former	2/6	3/9	0.845	0.705	0.456
5-Fx (n = 16)	Age	<59 y	≥59 y	3/8	3/8	0.753	0.944	0.234
	Sex	male	female	1/5	5/11	0.869	0.93	0.743
	Re-RT modality	VMAT	CIRT	3/9	3/7	0.93	0.869	0.681
	Dissemination	local	distant	4/12	2/4	0.864	1.084	0.684
	GTV	<18.9 ccm	≥18.9 ccm	1/8	5/8	0.753	1.336	0.005
	Smoking	none	current/former	2/6	4/9	0.805	0.959	0.456
10-Fx (n = 16)	Age	<59 y	≥59 y	3/8	1/8	0.835	0.881	0.798
	Sex	male	female	1/5	3/11	0.721	0.863	0.51
	re-RT modality	VMAT	CIRT	2/9	2/7	0.713	0.863	0.299
	Dissemination	local	distant	2/12	2/4	0.842	0.878	0.862
	GTV	<18.9 ccm	≥18.9 ccm	1/8	3/8	0.703	0.966	0.01
	Smoking	none	current/former	2/6	2/9	0.842	0.941	0.864
RT end (n = 16)	Age	<59 y	≥59 y	1/8	0/8	0.706	0.804	0.328
	Sex	male	female	0/5	1/11	0.745	0.757	1
	Re-RT modality	VMAT	CIRT	1/9	0/7	0.745	0.757	0.918
	Dissemination	local	distant	0/12	1/4	0.751	0.829	0.446
	GTV	<18.9 ccm	≥18.9 ccm	1/8	0/8	0.68	0.813	0.105
	Smoking	none	current/former	0/6	1/9	0.706	0.843	0.181
3-week FU (n = 14)	Age	<59 y	≥59 y	2/7	2/7	0.785	0.706	0.383
	Sex	male	female	1/5	3/9	0.706	0.785	0.364
	Re-RT modality	VMAT	CIRT	2/8	2/6	0.712	0.91	0.573
	Dissemination	local	distant	3/11	1/3	0.774	0.714	1
	GTV	<18.9 ccm	≥18.9 ccm	1/7	3/7	0.714	1.035	0.535
	Smoking	none	current/former	2/5	2/8	1.035	0.74	0.435
3-month FU (n = 7)	Age	<59 y	≥59 y	1/4	1/3	0.8	0.865	0.629
	Sex	male	female	1/3	1/4	0.865	0.723	0.4
	Re-RT modality	VMAT	CIRT	2/5	0/2	0.841	0.812	1
	Dissemination	local	distant	1/4	1/3	0.812	0.841	0.857
	GTV	<18.9 ccm	≥18.9 ccm	1/4	1/3	0.764	0.865	0.4
	Smoking	none	current/former	0/3	2/3	0.758	1.152	0.1
6-month (n = 9)	Age	<59 y	≥59 y	2/5	1/4	0.893	0.75	0.905
	Sex	male	female	1/3	2/6	0.77	0.813	0.905
	Re-RT modality	VMAT	CIRT	2/4	1/5	0.935	0.733	0.73
	Dissemination	local	distant	2/8	1/1	0.751	1.1	0.667
	GTV	<18.9 ccm	≥18.9 ccm	1/3	2/6	0.733	0.831	0.548
	Smoking	none	current/former	1/3	2/6	0.893	0.751	1

## Sheet: Supplementary Tab. 5
Supplementary Tab. 5: Univariate survival analysis comparing local progression-free survival according to ctDNA detectability and patient characteristics. P-values <0.05 are given in bold letters.
					Local progression-free survival
Parameter	Groups		Group size		PFS in months, median (range)		Hazard ratio (95% CI)	log-rank, p
	1	2	1	2	1	2
Age	≥59 y	<59 y	6	5	6.34 (3.15 - 10.33)	7.15 (1.51 - 9.21)	0.65 (0.19 - 2.29)	0.503
Sex	male	female	7	4	4.52 (1.51 - 10.33)	7.49 (3.15 - 9.08)	0.79 (0.21 - 2.98)	0.727
Dissemination	distant	local	2	9	6.34 (4.52 - 8.16)	7.15 (1.51 - 10.33)	1.19 (0.24 - 5.92)	0.835
GTV	≥18.9 ccm	<18.9 ccm	6	5	6.18 (3.15 - 10.33)	7.15 (1.51 - 9.21)	0.73 (0.21 - 2.54)	0.617
Smoking	current/former	none	7	3	7.15 (3.15 - 10.33)	2.33 (1.51 - 7.84)	0.33 (0.07 - 1.49)	0.129
Re-RT modality	VMAT	CIRT	5	6	7.15 (3.15 - 10.33)	5.74 (1.51 - 9.21)	0.71 (0.2 - 2.56)	0.603
Baseline ctDNA-positivity	positive	negative	3	8	4.52 (3.64 - 7.84)	7.66 (1.51 - 10.33)	2 (0.44 - 9.14)	0.362
ctDNA-positivity after 5 fractions of re-RT	positive	negative	5	6	4.52 (2.33 - 10.33)	7.66 (1.51 - 9.21)	0.94 (0.26 - 3.39)	0.925
ctDNA-positivity after 10 fractions of re-RT	positive	negative	5	6	4.52 (2.33 - 10.33)	7.66 (1.51 - 9.21)	0.94 (0.26 - 3.39)	0.925
ctDNA-positivity at the end of re-RT	positive	negative	4	7	4.08 (2.33 - 10.33)	7.84 (1.51 - 9.21)	0.9 (0.23 - 3.59)	0.886

## Sheet: Supplementary Tab. 6
Supplementary Tab. 6: Univariate survival analysis comparing progression-free and overall survival according to ctDNA detectability, relative ctDNA changes and patient characteristics. For PFS assessment, disease progression at any site (i.e., local, regional or distant) was considered. For relative ctDNA changes results are depicted for comparisons with a minimum group size of 3 in either group.…
					Progression-free survival				Overall survival
Parameter	Groups		Group size		PFS in months, median (range)		Hazard ratio (95% CI)	log-rank, p	OS in months, median (range)		Hazard ratio (95% CI)	log-rank, p
	1	2	1	2	1	2			1	2
Age	≥59 y	<59 y	8	8	5.98 (0.98 - 10.56)	5.79 (1.51 - 9.21)	0.74 (0.26 - 2.07)	0.576	17.18 (7.08 - 35.64)	13.84 (8.3 - 28.13)	0.61 (0.19 - 2.03)	0.42
Sex	male	female	11	5	4.52 (0.98 - 10.56)	7.15 (3.15 - 9.08)	0.92 (0.31 - 2.76)	0.891	15.48 (7.08 - 35.54)	23.51 (8.75 - 35.64)	1.87 (0.49 - 7.1)	0.349
Dissemination	distant	local	4	12	4.48 (4.43 - 8.16)	7.3 (0.98 - 10.56)	1.37 (0.41 - 4.52)	0.636	14.52 (7.08 - 28.13)	15.57 (8.3 - 35.64)	1.42 (0.37 - 5.37)	0.607
GTV	≥18.9 ccm	<18.9 ccm	8	8	4.52 (0.98 - 9.08)	7.15 (1.51 - 10.56)	1.57 (0.55 - 4.5)	0.385	18.79 (7.08 - 35.64)	15.48 (8.3 - 28.13)	0.64 (0.18 - 2.25)	0.485
Smoking	current/former	none	9	6	4.52 (0.98 - 10.56)	5.93 (1.51 - 7.84)	0.63 (0.2 - 1.97)	0.421	15.48 (7.08 - 35.64)	14.92 (8.3 - 33.34)	1.47 (0.38 - 5.71)	0.574
Re-RT modality	VMAT	CIRT	9	7	4.52 (0.98 - 10.56)	7.44 (1.51 - 9.21)	1.05 (0.38 - 2.94)	0.939	15.48 (7.08 - 35.54)	15.67 (8.75 - 35.64)	1.34 (0.42 - 4.24)	0.618
Baseline ctDNA-positivity	positive	negative	5	11	4.52 (3.64 - 7.84)	7.15 (0.98 - 10.56)	1.59 (0.5 - 5.09)	0.433	13.48 (7.08 - 33.34)	15.57 (8.3 - 35.64)	1.73 (0.5 - 5.95)	0.382
ctDNA-positivity after 5 fractions of re-RT	positive	negative	6	10	4.03 (0.98 - 7.84)	7.48 (1.51 - 10.56)	3.04 (0.95 - 9.69)	0.05	14.57 (7.08 - 35.54)	15.52 (8.3 - 35.64)	1.95 (0.62 - 6.13)	0.246
ctDNA-positivity after 10 fractions of re-RT	positive	negative	6	10	4.03 (0.98 - 7.84)	7.48 (1.51 - 10.56)	3.04 (0.95 - 9.69)	0.05	14.57 (7.08 - 35.54)	15.52 (8.3 - 35.64)	1.95 (0.62 - 6.13)	0.246
ctDNA-positivity at the end of re-RT	positive	negative	5	11	3.64 (0.98 - 4.52)	7.51 (1.51 - 10.56)	6.18 (1.43 - 26.64)	0.006	15.67 (7.08 - 35.54)	15.48 (8.3 - 35.64)	1.45 (0.45 - 4.64)	0.528
Baseline vs. 5-Fx	Decrease ≥20%	Decrease <20%	4	12	5.93 (3.64 - 7.51)	5.84 (0.98 - 10.56)	1.61 (0.47 - 5.54)	0.452	23.46 (8.3 - 33.34)	14.82 (7.08 - 35.64)	0.20 (0.03 - 1.6)	0.094
Baseline vs. 5-Fx	Decrease ≥10%	Decrease <10%	5	11	4.43 (3.64 - 7.51)	7.15 (0.98 - 10.56)	1.9 (0.57 - 6.34)	0.305	18.79 (8.3 - 33.34)	15.48 (7.08 - 35.64)	0.41 (0.09 - 1.9)	0.238
Baseline vs. 5-Fx	Decrease ≥0%	Decrease <0%	6	10	5.79 (3.64 - 7.51)	6.18 (0.98 - 10.56)	2.01 (0.6 - 6.75)	0.261	21.15 (8.3 - 33.34)	14.82 (7.08 - 35.64)	0.42 (0.11 - 1.63)	0.199
Baseline vs. 5-Fx	Increase ≥10%	Increase <10%	7	9	4.43 (1.51 - 7.51)	7.84 (0.98 - 10.56)	2.84 (0.81 - 10)	0.094	18.79 (8.3 - 33.34)	15.48 (7.08 - 35.64)	0.55 (0.16 - 1.91)	0.34
Baseline vs. 5-Fx	Increase ≥20%	Increase <20%	8	8	5.79 (1.51 - 9.21)	6.18 (0.98 - 10.56)	1.45 (0.51 - 4.11)	0.497	16.48 (8.3 - 33.34)	15.52 (7.08 - 35.64)	0.7 (0.21 - 2.33)	0.563
Baseline vs. 5-Fx	Increase ≥30%	Increase <30%	9	7	7.15 (1.51 - 9.21)	4.52 (0.98 - 10.56)	1.24 (0.43 - 3.54)	0.7	15.57 (8.3 - 33.34)	15.48 (7.08 - 35.64)	0.78 (0.24 - 2.56)	0.678
Baseline vs. 5-Fx	Increase ≥40%	Increase <40%	11	5	7.15 (1.51 - 9.21)	3.15 (0.98 - 10.56)	1.08 (0.34 - 3.46)	0.906	15.57 (7.08 - 35.64)	15.48 (8.75 - 35.54)	0.57 (0.18 - 1.85)	0.346
Baseline vs. 5-Fx	Increase ≥50%	Increase <50%	11	5	7.15 (1.51 - 9.21)	3.15 (0.98 - 10.56)	1.08 (0.34 - 3.46)	0.906	15.57 (7.08 - 35.64)	15.48 (8.75 - 35.54)	0.57 (0.18 - 1.85)	0.346
Baseline vs. 10-Fx	Decrease ≥30%	Decrease <30%	3	13	4.43 (3.64 - 4.52)	7.44 (0.98 - 10.56)	2.58 (0.61 - 10.95)	0.19	13.48 (7.08 - 18.79)	15.57 (8.3 - 35.64)	2.69 (0.69 - 10.49)	0.139
Baseline vs. 10-Fx	Decrease ≥20%	Decrease <20%	5	11	4.52 (3.64 - 7.84)	7.15 (0.98 - 10.56)	1.48 (0.47 - 4.71)	0.505	8.75 (7.08 - 18.79)	15.67 (9.8 - 35.64)	3.72 (0.87 - 13.56)	0.078
Baseline vs. 10-Fx	Decrease ≥10%	Decrease <10%	8	8	5.84 (3.64 - 7.84)	5.66 (0.98 - 10.56)	2.01 (0.58 - 6.98)	0.271	16.13 (7.08 - 33.34)	15.52 (9.8 - 35.64)	0.9 (0.27 - 3.02)	0.865
Baseline vs. 10-Fx	Decrease ≥0%	Decrease <0%	10	6	5.84 (0.98 - 8.16)	6.11 (1.51 - 10.56)	2.42 (0.63 - 9.24)	0.187	17.18 (7.08 - 35.54)	14.82 (9.8 - 35.64)	0.76 (0.24 - 2.48)	0.653
Baseline vs. 10-Fx	Increase ≥10%	Increase <10%	10	6	5.84 (0.98 - 8.16)	6.11 (1.51 - 10.56)	2.42 (0.63 - 9.24)	0.187	17.18 (7.08 - 35.54)	14.82 (9.8 - 35.64)	0.76 (0.24 - 2.48)	0.653
Baseline vs. 10-Fx	Increase ≥20%	Increase <20%	11	5	7.15 (0.98 - 9.08)	3.15 (1.51 - 10.56)	1.74 (0.46 - 6.54)	0.413	18.79 (7.08 - 35.64)	14.16 (9.8 - 15.67)	0.3 (0.08 - 1.15)	0.063
Baseline vs. 10-Fx	Increase ≥30%	Increase <30%	12	4	5.84 (0.98 - 9.08)	6.18 (2.33 - 10.56)	2.82 (0.6 - 13.29)	0.174	17.18 (7.08 - 35.64)	14.49 (9.8 - 15.67)	0.36 (0.10 - 1.37)	0.119
Baseline vs. 10-Fx	Increase ≥40%	Increase <40%	12	4	5.84 (0.98 - 9.08)	6.18 (2.33 - 10.56)	2.82 (0.6 - 13.29)	0.174	17.18 (7.08 - 35.64)	14.49 (9.8 - 15.67)	0.36 (0.10 - 1.37)	0.119
Baseline vs. 10-Fx	Increase ≥50%	Increase <50%	13	3	7.15 (0.98 - 10.56)	3.15 (2.33 - 9.21)	0.94 (0.25 - 3.49)	0.918	15.57 (7.08 - 35.64)	13.51 (9.8 - 15.67)	0.38 (0.09 - 1.55)	0.161
Baseline vs. RT-end	Decrease ≥50%	Decrease <50%	4	12	4.08 (2.33 - 7.84)	7.3 (0.98 - 10.56)	1.9 (0.57 - 6.38)	0.281	12.21 (7.08 - 18.79)	15.52 (8.3 - 35.64)	2.55 (0.71 - 9.13)	0.136
Baseline vs. RT-end	Decrease ≥40%	Decrease <40%	5	11	4.52 (2.33 - 7.84)	7.15 (0.98 - 10.56)	1.79 (0.56 - 5.69)	0.306	15.67 (7.08 - 33.34)	15.48 (8.3 - 35.64)	1.33 (0.38 - 4.59)	0.653
Baseline vs. RT-end	Decrease ≥30%	Decrease <30%	6	10	4.08 (1.51 - 7.84)	7.33 (0.98 - 10.56)	2.4 (0.76 - 7.56)	0.115	14.92 (7.08 - 33.34)	15.52 (8.3 - 35.64)	1.59 (0.48 - 5.25)	0.446
Baseline vs. RT-end	Decrease ≥20%	Decrease <20%	7	9	4.52 (1.51 - 7.84)	7.15 (0.98 - 10.56)	2.23 (0.7 - 7.13)	0.155	14.16 (7.08 - 33.34)	15.57 (9.8 - 35.64)	1.55 (0.47 - 5.13)	0.472
Baseline vs. RT-end	Decrease ≥10%	Decrease <10%	9	7	4.43 (0.98 - 7.84)	8.16 (3.15 - 10.56)	4.09 (1.08 - 15.52)	0.025	15.67 (7.08 - 35.54)	15.48 (9.8 - 35.64)	0.75 (0.24 - 2.36)	0.624
Baseline vs. RT-end	Decrease ≥0%	Decrease <0%	11	5	4.52 (0.98 - 8.16)	9.08 (3.15 - 10.56)	4.32 (0.92 - 20.37)	0.044	15.67 (7.08 - 35.54)	13.51 (9.8 - 35.64)	0.72 (0.21 - 2.48)	0.599
Baseline vs. RT-end	Increase ≥10%	Increase <10%	11	5	4.52 (0.98 - 8.16)	9.08 (3.15 - 10.56)	4.32 (0.92 - 20.37)	0.044	15.67 (7.08 - 35.54)	13.51 (9.8 - 35.64)	0.72 (0.21 - 2.48)	0.599
5-Fx vs. 10-Fx	Decrease ≥50%	Decrease <50%	4	12	4.08 (0.98 - 7.84)	7.3 (1.51 - 10.56)	2.03 (0.61 - 6.8)	0.23	13.77 (7.08 - 35.54)	15.52 (8.3 - 35.64)	1.56 (0.46 - 5.33)	0.475
5-Fx vs. 10-Fx	Decrease ≥40%	Decrease <40%	5	11	4.43 (0.98 - 7.84)	7.44 (1.51 - 10.56)	2.31 (0.72 - 7.44)	0.15	13.48 (7.08 - 35.54)	15.57 (8.3 - 35.64)	1.97 (0.61 - 6.34)	0.248
5-Fx vs. 10-Fx	Decrease ≥30%	Decrease <30%	5	11	4.43 (0.98 - 7.84)	7.44 (1.51 - 10.56)	2.31 (0.72 - 7.44)	0.15	13.48 (7.08 - 35.54)	15.57 (8.3 - 35.64)	1.97 (0.61 - 6.34)	0.248
5-Fx vs. 10-Fx	Decrease ≥20%	Decrease <20%	6	10	4.48 (0.98 - 8.16)	7.3 (1.51 - 10.56)	1.67 (0.56 - 5)	0.357	14.52 (7.08 - 35.54)	15.57 (8.3 - 35.64)	2.05 (0.65 - 6.45)	0.209
5-Fx vs. 10-Fx	Decrease ≥10%	Decrease <10%	8	8	5.84 (0.98 - 9.08)	5.93 (1.51 - 10.56)	1.3 (0.45 - 3.79)	0.624	17.18 (7.08 - 35.64)	14.82 (8.3 - 33.34)	1.03 (0.31 - 3.39)	0.968
5-Fx vs. 10-Fx	Decrease ≥0%	Decrease <0%	10	6	5.84 (0.98 - 10.56)	5.93 (1.51 - 9.21)	0.8 (0.28 - 2.28)	0.681	15.52 (7.08 - 35.64)	14.92 (8.3 - 33.34)	1.69 (0.45 - 6.39)	0.435
5-Fx vs. 10-Fx	Increase ≥10%	Increase <10%	10	6	5.84 (0.98 - 10.56)	5.93 (1.51 - 9.21)	0.8 (0.28 - 2.28)	0.681	15.52 (7.08 - 35.64)	14.92 (8.3 - 33.34)	1.69 (0.45 - 6.39)	0.435
5-Fx vs. 10-Fx	Increase ≥20%	Increase <20%	12	4	5.84 (0.98 - 10.56)	5.93 (2.33 - 9.21)	1.01 (0.32 - 3.21)	0.983	14.82 (7.08 - 35.64)	21.9 (13.51 - 33.34)	2.31 (0.50 - 10.75)	0.273
5-Fx vs. RT-end	Decrease ≥50%	Decrease <50%	5	11	3.64 (0.98 - 7.84)	7.44 (1.51 - 10.56)	2.66 (0.83 - 8.51)	0.081	15.67 (7.08 - 35.54)	15.48 (8.3 - 35.64)	1.55 (0.48 - 4.98)	0.459
5-Fx vs. RT-end	Decrease ≥40%	Decrease <40%	5	11	3.64 (0.98 - 7.84)	7.44 (1.51 - 10.56)	2.66 (0.83 - 8.51)	0.081	15.67 (7.08 - 35.54)	15.48 (8.3 - 35.64)	1.55 (0.48 - 4.98)	0.459
5-Fx vs. RT-end	Decrease ≥30%	Decrease <30%	7	9	3.15 (0.98 - 7.84)	7.51 (4.43 - 10.56)	4.63 (1.42 - 15.11)	0.005	14.16 (7.08 - 35.54)	15.57 (8.3 - 35.64)	2.37 (0.74 - 7.58)	0.135
5-Fx vs. RT-end	Decrease ≥20%	Decrease <20%	8	8	3.39 (0.98 - 8.16)	7.48 (4.43 - 10.56)	3.08 (0.99 - 9.55)	0.038	14.87 (7.08 - 35.54)	19.49 (8.3 - 35.64)	2.67 (0.79 - 9.08)	0.103
5-Fx vs. RT-end	Decrease ≥10%	Decrease <10%	9	7	3.64 (0.98 - 9.08)	7.44 (4.43 - 10.56)	2.16 (0.72 - 6.53)	0.152	15.57 (7.08 - 35.64)	15.48 (8.3 - 33.34)	1.48 (0.43 - 5.1)	0.53
5-Fx vs. RT-end	Decrease ≥0%	Decrease <0%	11	5	4.52 (0.98 - 9.08)	7.51 (4.43 - 10.56)	2.73 (0.75 - 9.95)	0.106	15.67 (7.08 - 35.64)	13.51 (8.3 - 28.13)	0.81 (0.21 - 3.11)	0.755
10-Fx vs. RT-end	Decrease ≥50%	Decrease <50%	3	13	4.52 (2.33 - 7.84)	7.15 (0.98 - 10.56)	1.52 (0.41 - 5.65)	0.513	8.75 (7.08 - 15.67)	15.57 (8.3 - 35.64)	3.83 (0.84 - 7.52)	0.071
10-Fx vs. RT-end	Decrease ≥40%	Decrease <40%	4	12	3.43 (1.51 - 7.84)	7.3 (0.98 - 10.56)	2.14 (0.64 - 7.18)	0.197	11.46 (7.08 - 15.67)	17.18 (8.3 - 35.64)	3.95 (0.78 - 8.93)	0.067
10-Fx vs. RT-end	Decrease ≥30%	Decrease <30%	4	12	3.43 (1.51 - 7.84)	7.3 (0.98 - 10.56)	2.14 (0.64 - 7.18)	0.197	11.46 (7.08 - 15.67)	17.18 (8.3 - 35.64)	3.95 (0.78 - 8.93)	0.067
10-Fx vs. RT-end	Decrease ≥20%	Decrease <20%	8	8	4.08 (1.51 - 9.21)	7.33 (0.98 - 10.56)	1.62 (0.58 - 4.53)	0.337	13.84 (7.08 - 33.34)	19.54 (8.3 - 35.64)	2.71 (0.78 - 9.46)	0.105
10-Fx vs. RT-end	Decrease ≥10%	Decrease <10%	9	7	3.64 (0.98 - 9.21)	7.51 (4.43 - 10.56)	2.11 (0.74 - 6.02)	0.144	14.16 (7.08 - 35.54)	15.57 (8.3 - 35.64)	1.93 (0.58 - 6.43)	0.279
10-Fx vs. RT-end	Decrease ≥0%	Decrease <0%	10	6	4.08 (0.98 - 9.21)	7.66 (4.43 - 10.56)	2.12 (0.71 - 6.33)	0.161	13.84 (7.08 - 35.54)	19.54 (13.48 - 35.64)	1.89 (0.57 - 6.32)	0.294
10-Fx vs. RT-end	Increase ≥10%	Increase <10%	13	3	4.52 (0.98 - 9.21)	7.15 (4.43 - 10.56)	2.16 (0.48 - 9.76)	0.298	15.57 (7.08 - 35.64)	15.48 (13.48 - 23.51)	0.63 (0.17 - 2.41)	0.5

## Sheet: Supplementary Tab. 7
Supplementary Tab. 7: Multivariable Cox regression analysis including age, re-RT modality, GTV, dissemination status and ctDNA-positivity at the end of re-RT. Only parameters available for all 16 patients were included in this analysis. For numeric parameters, patients were dichotomized based on the cohort´s median value. P-values <0.05 are given in bold letters.
Parameters included	Groups	Hazard ratio	P
		(95% CI)
Age	≥59 y vs. <59 y	0.31 (0.07 - 1.33)	0.116
re-RT modality	VMAT vs. CIRT	3.13 (0.51 - 19.41)	0.22
GTV	≥18.9 cm3 vs. <18.9 cm3	4.09 (0.67 - 25.15)	0.128
Dissemination status	distant vs. local	0.57 (0.08 - 3.87)	0.565
ctDNA-positivity at re-RT end	positive vs. negative	5.74 (0.84 - 39.25)	0.075
